# Supplementary material for: Developing objective tools to study rock hyrax (Procavia capensis) behaviour in the field
Source: PLoS One. 2026 Feb 23;21(2):e0343302. doi: 10.1371/journal.pone.0343302 (PMC12928569; doi:10.1371/journal.pone.0343302)
Supplement: S1 File — Cluster assignment of all the constellations, R2 of each constellation with its own cluster, and with the next best cluster are listed on the left side of the map. (ZIP) [file pone.0343302.s001.zip]

Archive with 8 entries (7 files):
- SI/
- __MACOSX/._SI
- SI/Tables.docx
- __MACOSX/SI/._Tables.docx
- SI/Fig. S1.pdf
- __MACOSX/SI/._Fig. S1.pdf
- SI/Data table.csv
- __MACOSX/SI/._Data table.csv
